# Supplementary material for: Defining the role of Pseudomonas aeruginosa PilY1 in signaling and virulence
Source: J Bacteriol. 2026 Feb 9;208(3):e00200-25. doi: 10.1128/jb.00200-25 (PMC13001225; doi:10.1128/jb.00200-25)
Supplement: Dataset S1 — Upregulated and downregulated genes. [file jb.00200-25-s0002.xlsx]

## Sheet: downregulated genes
Gene	P value	fold change	Gene Numbers
phzS	1.98e-05	-6.09	PA4217
phzE1	9.97e-06	-4.05	PA4214
flp	8.43e-18	-9.28	PA4306
phzE2	9.96e-06	-4.1	PA1903
phzD2	0.000157	-3.44	PA1902
phzF1	2.29e-06	-4.16	PA4215
phzD1	0.00013	-3.45	PA4213
phzF2	1.21e-06	-4.19	PA1904
phzC1	0.00373	-6.51	PA4212
hcpC	8.97e-09	-4.72	PA0263
phzG1	0.000419	-5.22	PA4216
phzB1	2.18e-05	-5.01	PA4211
hcpB	0.00266	-3.3	PA5267
phzM	5.83e-09	-4.45	PA4209
phzA1	2.16e-06	-5.37	PA4210
hcpA	5.28e-06	-3.87	PA4212
PA1874	8.42e-13	-4.26	PA1874
PA1657	0.05	-2.57	PA1657
PA1658	0.03	-2.81	PA1658
PA1668	0.01	-2.89	PA1668
PA3431	0.000104	-2.97	PA3431
PA1659	0.05	-2.67	PA1659
PA3292	0.00229	-2.49	PA3292
PA4294	1.8e-08	-4.3	PA4294
PA4881	1.59e-05	-4.17	PA4881
PA4651	1.65e-07	-3.69	PA4651
pldA	0.000187	-2.65	PA3487
PA1660	0.02	-2.68	PA1660
PA1914	1.54e-11	-3.86	PA1914
PA1669	0.0091	-2.94	PA1669
PA1666	0.04	-2.78	PA1666
PA3432	0.000291	-2.72	PA3432
tadB	5.66e-06	-3.73	PA4301
PA1877	7.2e-08	-3.72	PA1877
rcpA	3.1e-09	-3.73	PA4304
PA1661	0.01	-2.74	PA1661
PA1663	0.04	-2.68	PA1663
PA1667	0.01	-2.76	PA1667
PA1875	1.6e-09	-3.65	PA1875
PA2489	0.000491	-3.53	PA2489
PA0050	0.03	-3.37	PA0050
PA1662	0.03	-2.65	PA1662
tadA	1.65e-08	-3.54	PA4302
PA4141	1.99e-08	-2.96	PA4141
tadC	2.86e-06	-3.5	PA4300
aprA	2.64e-07	-2.68	PA1249
PA3293	2.48e-05	-2.61	PA3293
PA4142	1.08e-07	-3.05	PA4142
lecA	1.41e-07	-3.24	PA2570
PA1665	0.03	-2.78	PA1665
tadZ	5.95e-08	-3.16	PA4303
PA4648	4.37e-08	-3.17	PA4648
stp1	0.00264	-2.89	PA1670
lecB	3.79e-07	-3.08	PA3361
PA4143	4.21e-07	-2.96	PA4143
pprB	2.88e-06	-3.04	PA4296
PA4650	3.07e-07	-2.96	PA4650
pprA	0.000208	-2.86	PA4293
PA4652	0.00025	-2.85	PA4652
PA0123	2.15e-07	-2.65	PA0123
tadD	0.02	-2.53	PA4299
tadG	6.2e-05	-2.55	PA4297
stk1	0.00486	-2.46	PA1671
PA3094.2	0.5	-7.56	PA3094.2
pilY1	1.19e-06	-2307.87	PA4554
PA2491	1.51e-48	-674.3	PA2491
mexT	5.34e-45	-506.84	PA2492
PA2490	6.42e-11	-93.3	PA2490
PA1112b	0.02	-73	PA1112b
mexF	1.97e-06	-54.67	PA2494
mexE	3.11e-05	-43.83	PA2493
PA1664	0.25	-9.86	PA1664
PA1796.3	0.5	-6.35	PA1796.3
PA5369.1	1	-3.51	PA5369.1
PA4277.2	1	-3.06	PA4277.2

## Sheet: upregulated genes
Gene	P value	fold change	Gene Number
PA2062	0.00864	2.83	PA2062
PA4396	6.54e-06	2.86	PA4396
icmP	0.0063	2.9	PA4370
PA2667	3.61e-05	2.91	PA2667
PA4699	0.000159	2.95	PA4699
algZ	4.81e-06	2.95	PA5262
PA3368.1	1	3	PA3368.1
PA2838	0.01	3.06	PA2838
PA2381	0.01	3.07	PA2381
PA4219	0.1	3.09	PA4219
PA5209	0.00023	3.09	PA5209
PA1335	0.000756	3.13	PA1335
PA2633	1.2e-05	3.16	PA2633
PA1336	0.000571	3.21	PA1336
PA1702	0.63	3.21	PA1702
PA1850	0.000142	3.21	PA1850
cyaB	0.00278	3.24	PA3217
PA0929	0.02	3.25	PA0929
pqsL	0.00324	3.28	PA4190
oxyR	3.13e-06	3.43	PA5344
PA2816	0.000101	3.56	PA2816
PA1535	3.83e-07	3.58	PA1535
PA0472	0.02	3.59	PA0472
PA3599	1.65e-05	3.94	PA3599
PA4357	0.00541	4.03	PA4357
mexH	0.02	4.06	PA4206
PA3403a	1.53e-06	4.15	PA3403a
PA4277.3	0.5	4.31	PA4277.3
PA0222	0.00265	4.36	PA0222
PA5116	0.000822	4.58	PA5116
PA4359	0.00142	4.58	PA4359
PA2181	8.92e-06	4.63	PA2181
PA4780	2.74e-06	4.77	PA4780
pchG	0.02	4.82	PA4224
pilY2	0.00214	4.83	PA4555
mexG	0.01	4.87	PA4205
PA0733	0.000418	5.13	PA0733
antC	0.03	5.48	PA2514
PA4223	0.00742	5.52	PA4223
antB	0.02	5.83	PA2513
pchR	0.00516	5.85	PA4227
PA4222	0.01	6	PA4222
pstS	0.00625	6.15	PA5369
PA4325	9.67e-07	6.46	PA4325
pchF	0.00768	6.46	PA4225
PA0757	0.000481	6.58	PA0757
PA0391	2.61e-08	6.64	PA0391
PA1639	0.00122	6.76	PA1639
PA2182	2.91e-07	6.88	PA2182
PA4821	0.00326	6.95	PA4821
pilE	0.00253	7.05	PA4556
PA0734	0.000113	7.97	PA0734
PA2274	0.00354	7.98	PA2274
pchE	0.00323	8.34	PA4226
PA3133.2	0.25	9.09	PA3133.2
antA	0.02	9.28	PA2512
fptA	0.00171	9.3	PA4221
pchC	0.00471	9.52	PA4229
PA2690	0.00237	9.56	PA2690
pilX	0.00232	9.71	PA4553
PA4781	1.42e-05	9.78	PA4781
PA4220	0.00495	9.98	PA4220
pchA	0.00247	10.5	PA4231
PA0758	0.000123	10.56	PA0758
pilV	0.00389	10.8	PA4551
fimU	0.00326	11.06	PA4550
pilW	0.00323	11.16	PA4552
pchD	0.00228	13.41	PA4228
PA3578	9.63e-07	16.77	PA3578
pchB	0.00131	21	PA4230
PA4826	9.8e-05	33.48	PA4826
PA4822	0.00102	40.47	PA4822
PA4823	0.000972	326.71	PA4823
PA4824	0.000925	378.3	PA4824
mgtA	0.000294	423.73	PA4825
